# Supplementary material for: Structural Assembly of Qβ Virion and Its Diverse Forms of Virus-like Particles
Source: Viruses. 2022 Jan 24;14(2):225. doi: 10.3390/v14020225 (PMC8880383; doi:10.3390/v14020225)
Supplement: Supplementary file 1 [file viruses-14-00225-s001.zip]

Archive with 14 entries (11 files):
- viruses-1562721-supplementary-revised/
- viruses-1562721-supplementary-revised/.DS_Store
- __MACOSX/
- __MACOSX/viruses-1562721-supplementary-revised/
- __MACOSX/viruses-1562721-supplementary-revised/._.DS_Store
- viruses-1562721-supplementary-revised/Video_S1.mp4
- __MACOSX/viruses-1562721-supplementary-revised/._Video_S1.mp4
- viruses-1562721-supplementary-revised/Video_S2.mp4
- __MACOSX/viruses-1562721-supplementary-revised/._Video_S2.mp4
- viruses-1562721-supplementary-revised/Video_S3.mp4
- __MACOSX/viruses-1562721-supplementary-revised/._Video_S3.mp4
- viruses-1562721-supplementary-revised/viruses-1562721-Supplementary_information-revised.pdf
- __MACOSX/viruses-1562721-supplementary-revised/._viruses-1562721-Supplementary_information-revised.pdf
- __MACOSX/._viruses-1562721-supplementary-revised
